# Supplementary material for: Functional and Structural Responses of Arctic and Alpine Soil Prokaryotic and Fungal Communities Under Freeze-Thaw Cycles of Different Frequencies
Source: Front Microbiol. 2020 May 25;11:982. doi: 10.3389/fmicb.2020.00982 (PMC7261861; doi:10.3389/fmicb.2020.00982)
Supplement: Supplementary file 8 [file Data_Sheet_2.zip]

Archive with 2 entries (2 files):
- Supplementary Table 8.PDF
- Supplementary Table 9.PDF
